# Supplementary material for: Machine Learning Prediction of Biomarkers from SNPs and of Disease Risk from Biomarkers in the UK Biobank
Source: Genes (Basel). 2021 Jun 29;12(7):991. doi: 10.3390/genes12070991 (PMC8308062; doi:10.3390/genes12070991)
Supplement: Supplementary file 1 [file genes-12-00991-s001.zip]

Archive with 1 entries (1 files):
- genes-1185109-supplementary.pdf
